# Supplementary material for: The Microbial Diversity in Relation to Postharvest Quality and Decay: Organic vs. Conventional Pear Fruit
Source: Foods. 2023 May 12;12(10):1980. doi: 10.3390/foods12101980 (PMC10217483; doi:10.3390/foods12101980)
Supplement: Supplementary file 1 [file foods-12-01980-s001.zip]

Archive with 1 entries (1 files):
- foods-2266205-supplementary.pdf
